# Supplementary material for: Assessment of Various Food Proteins as Structural Materials for Delivery of Hydrophobic Polyphenols Using a Novel Co-Precipitation Method
Source: Molecules. 2023 Apr 19;28(8):3573. doi: 10.3390/molecules28083573 (PMC10147046; doi:10.3390/molecules28083573)
Supplement: Supplementary file 1 [file molecules-28-03573-s001.zip]

Archive with 1 entries (1 files):
- molecules-2237933-supplementary.pdf
